# Supplementary material for: Molecular mechanism of ensitrelvir inhibiting SARS-CoV-2 main protease and its variants
Source: Commun Biol. 2023 Jul 5;6:694. doi: 10.1038/s42003-023-05071-y (PMC10322880; doi:10.1038/s42003-023-05071-y)
Supplement: Supplementary file 3 — Supplementary Data 1 [file 42003_2023_5071_MOESM3_ESM.xlsx]

## Sheet: FIG_1A
	ensitrelvir				nirmatrelvir
3.125	0.9038	-0.8301	3.4764	-1.3251	-1.5848	-1.4915	1.813	-4.0252
1.5625	-1.5635	0.3097	3.1016	1.6558	-2.8371	-0.3885	-0.4537	-2.9066
0.78125	1.1882	-0.8813	1.8105	3.5797	-1.7963	-3.5915	-1.583	0.2485
0.390625	-0.5839	1.9772	1.5978	1.2065	-1.1001	-2.7491	0.8506	1.3942
0.195312	3.8249	3.7844	2.2376	5.468	1.4297	0.349	2.9772	1.8108
0.0976562	11.8076	14.2037	13.5752	13.8575	9.0877	9.4318	7.7722	7.5877
0.0488281	49.4042	48.7514	47.1078	53.9403	45.7026	51.6455	54.378	52.3132
0.0244141	75.3396	74.4051	66.2181	75.4599	84.5653	89.7433	89.6278	85.1615
0.012207	88.2069	82.6229	83.8455	82.838	98.4678	100.081	102.775	95.5334
0.00610352	97.0497	92.2816	89.5436	96.6957	106.402	111.872	109.485	103.894
0.00305176	89.7483	94.3743	89.6988	89.9929	108.285	122.091	113.081	107.791
0.00152588	89.7152	94.1439	89.5262	95.5642	108.849	115.732	115.849	111.095

## Sheet: FIG_2F
	WT			OM			G15S
0.0001	6.81895e-08	6.7651e-08	6.6255e-08	6.21876e-08	6.4463e-08	6.2977e-08	6.94359e-08	7.0012e-08	6.9268e-08
9e-05	6.71337e-08	6.6723e-08	6.491e-08	5.98596e-08	6.254e-08	6.19e-08	6.56241e-08	6.6813e-08	6.6336e-08
8e-05	6.55716e-08	6.4633e-08	6.3892e-08	5.90511e-08	6.1728e-08	5.9199e-08	6.60473e-08	6.7245e-08	6.5654e-08
7e-05	6.51693e-08	6.4053e-08	6.1621e-08	5.83745e-08	5.9542e-08	5.8238e-08	6.51447e-08	6.3814e-08	6.3056e-08
6e-05	6.27644e-08	6.1485e-08	5.9268e-08	5.81943e-08	5.7848e-08	5.6813e-08	6.04403e-08	6.1145e-08	6.1587e-08
5e-05	5.78758e-08	5.7357e-08	5.7665e-08	5.53616e-08	5.5142e-08	5.3258e-08	5.58772e-08	5.9971e-08	5.5536e-08
4e-05	5.27055e-08	5.2942e-08	4.9402e-08	5.30065e-08	4.9556e-08	4.786e-08	5.11089e-08	5.3179e-08	5.1728e-08
3e-05	4.62302e-08	4.3198e-08	4.2337e-08	4.48013e-08	4.0562e-08	4.0196e-08	4.47657e-08	4.2574e-08	4.3761e-08
2e-05	3.47183e-08	3.3083e-08	3.2192e-08	3.11244e-08	3.156e-08	3.0606e-08	3.3008e-08	3.5117e-08	3.2248e-08
1e-05	1.80511e-08	1.8604e-08	1.8543e-08	1.78678e-08	1.8426e-08	1.7023e-08	1.93662e-08	1.9304e-08	1.8132e-08
5e-06	1.03588e-08	1.0137e-08	1.0003e-08	9.38716e-09	9.5873e-09	9.4343e-09	1.06112e-08	1.094e-08	1.0339e-08

## Sheet: FIG_3A.C
	P132H				G15S				K90R				WT
3.125	-0.2579	-0.0218	2.0682	-0.0507	-1.3631	-0.3675	1.842	-1.4854	-3.4617	-0.2313	-2.6889	-3.9911	0.9038	-0.8301	3.4764	-1.3251
1.5625	0.1549	-0.3344	0.8294	-0.2357	-1.582	-1.9603	-2.0303	-1.8228	-2.4099	-3.5402	-2.8534	-1.2155	-1.5635	0.3097	3.1016	1.6558
0.78125	1.5206	1.1204	-0.0718	0.5109	0.3003	1.5034	1.066	-2.7871	-3.2102	-4.87	-0.9476	-1.5459	1.1882	-0.8813	1.8105	3.5797
0.390625	2.4564	1.6255	2.607	-0.9883	-2.3466	1.7506	1.6019	-0.3145	-2.2139	-1.6484	-3.0733	-1.1131	-0.5839	1.9772	1.5978	1.2065
0.195312	5.2747	4.7441	1.927	3.622	4.388	4.0761	5.6581	0.7229	-0.5014	-1.0518	0.1633	0.8234	3.8249	3.7844	2.2376	5.468
0.0976562	12.8701	11.1163	13.1749	15.3481	12.6383	13.2772	14.0454	11.3326	8.0829	9.5978	9.8755	9.9717	11.8076	14.2037	13.5752	13.8575
0.0488281	52.6888	47.6081	54.3451	50.4595	46.8068	47.0225	47.7621	50.5309	46.0721	45.9921	46.5844	48.435	49.4042	48.7514	47.1078	53.9403
0.0244141	77.3059	82.4018	75.3179	76.1256	70.565	75.856	78.4712	75.3815	70.9956	72.5903	72.3997	72.3893	75.3396	74.4051	66.2181	75.4599
0.012207	89.318	93.4957	86.0051	86.1732	79.6943	80.0907	88.895	87.4795	84.4345	85.1108	81.8979	90.105	88.2069	82.6229	83.8455	82.838
0.00610352	100.654	85.2009	99.9355	92.4989	83.6673	92.0524	93.6897	95.4538	90.2973	90.0326	86.3055	92.4633	97.0497	92.2816	89.5436	96.6957
0.00305176	90.5698	97.4502	99.2194	91.4388	92.8852	101.882	99.1822	93.6071	88.8198	92.8064	93.5187	93.6729	89.7483	94.3743	89.6988	89.9929
0.00152588	92.0349	94.7399	103.69	91.7281	92.3403	92.6941	92.7094	94.9086	96.5311	91.3529	87.0746	93.3296	89.7152	94.1439	89.5262	95.5642
